# Supplementary material for: Identification of an epigenetic signature in human induced pluripotent stem cells using a linear machine learning model
Source: Hum Cell. 2020 Oct 12;34(1):99–110. doi: 10.1007/s13577-020-00446-3 (PMC7788050; doi:10.1007/s13577-020-00446-3)
Supplement: Supplementary file 2 — Supplementary file2 (XLSX 26 kb) [file 13577_2020_446_MOESM2_ESM.xlsx]

## Sheet: 4_Sample_List
Supplemental Table 1. List of cell lines
Cell line name in this paper	Passage number	Cell type	Gender	Vector type	Vector name	Factors	Origin	Reference for cell line	Cell line name in reference	HumanMethylation450K or EPIC	GSE ID	GEO ID	Reference for GEO	Cell line name in reference	Group in this study
ES-CM6_P19	19	ES cells	XX	-	-	-	Blastocyst	Laurent et al., 2010	CM-6	450K	GSE31848	GSM867941	Nazor et al., 2012	CM6	A
ES-CSC14_P29	29	ES cells	XX	-	-	-	Blastocyst	Harness et al., 2011	CSC14	450K	GSE31848	GSM867939	Nazor et al., 2012	CSC14	A
ES-FES22_P44	44	ES cells	XY	-	-	-	Blastocyst	Mikkola et al., 2006	FES22	450K	GSE31848	GSM867940	Nazor et al., 2012	FES22	A
ES-HES2_P105	105	ES cells	XX	-	-	-	Blastocyst	Reubinoff et al., 2000	HES-2	450K	GSE31848	GSM867947	Nazor et al., 2012	HES2	A
ES-HES4_P57	57	ES cells	XY	-	-	-	Blastocyst	Hirst et al., 2007	HES-4	450K	GSE31848	GSM867948	Nazor et al., 2012	HES4	A
ES-HUES-2_P21	21	ES cells	XY	-	-	-	Blastocyst	Cowan et al., 2004	HUES2	450K	GSE141521	GSM4205544	in this study	-	A
ES-HUES-3_P29	29	ES cells	XY	-	-	-	Blastocyst	Cowan et al., 2004	HUES3	450K	GSE99716	GSM2650816	Takasawa et al., 2018	HUES-3_P29	A
ES-HUES-6_P25	25	ES cells	XX	-	-	-	Blastocyst	Cowan et al., 2004	HUES6	450K	GSE73938	GSM1906514	Nishino et al., 2018	ES-HUES-6_P25	B
ES-HUES-8_P24	24	ES cells	XY	-	-	-	Blastocyst	Cowan et al., 2004	HUES8	450K	GSE99716	GSM2650817	Takasawa et al., 2018	HUES-8_P24	B
ES-HUES-9_P33	33	ES cells	XX	-	-	-	Blastocyst	Cowan et al., 2004	HUES9	450K	GSE73938	GSM1906515	Nishino et al., 2018	ES-HUES-9_P33	B
ES-MEL1_P51	51	ES cells	XY	-	-	-	Blastocyst	Adewumi et al., 2007	MEL1	450K	GSE31848	GSM867949	Nazor et al., 2012	MEL1	B
ES-MEL4_P35	35	ES cells	XX	-	-	-	Blastocyst	Merkle et al., 2017	MEL-4	450K	GSE31848	GSM867938	Nazor et al., 2012	MEL4	B
ES-MIZ6_P27	27	ES cells	XX	-	-	-	Blastocyst	Kim et al., 2007	Miz-hES4	450K	GSE31848	GSM867950	Nazor et al., 2012	MIZ6	B
ES-SEES-01_P30	30	ES cells	XX	-	-	-	Blastocyst	Akutsu et al., 2015	SEES-1	450K	GSE73938	GSM1906516	Nishino et al., 2018	ES-SEES-01_P30	B
ES-SEES-02_P30	30	ES cells	XX	-	-	-	Blastocyst	Akutsu et al., 2015	SEES-2	450K	GSE73938	GSM1906517	Nishino et al., 2018	ES-SEES-02_P30	C
ES-SEES-03_P30	30	ES cells	XY	-	-	-	Blastocyst	Akutsu et al., 2015	SEES-3	450K	GSE141521	GSM4205545	in this study	-	C
ES-SEES-04_P11	11	ES cells	XX	-	-	-	Blastocyst	Akutsu et al., 2015	SEES-4	450K	GSE73938	GSM1906518	Nishino et al., 2018	ES-SEES-04_P11	C
ES-SEES-05_P45	45	ES cells	XX	-	-	-	Blastocyst	Akutsu et al., 2015	SEES-5	450K	GSE73938	GSM1906519	Nishino et al., 2018	ES-SEES-05_P45	C
ES-SEES-06_P45	45	ES cells	XY	-	-	-	Blastocyst	Akutsu et al., 2015	SEES-6	450K	GSE141521	GSM4205546	in this study	-	C
ES-SEES-07_P45	45	ES cells	XX	-	-	-	Blastocyst	Akutsu et al., 2015	SEES-7	450K	GSE73938	GSM1906520	Nishino et al., 2018	ES-SEES-07_P45	C
ES-SIVF002_P50	50	ES cells	XY	-	-	-	Blastocyst	Bradley et al., 2010	SIVF002	450K	GSE31848	GSM867945	Nazor et al., 2012	SIVF002	C
ES-SIVF025_P35	35	ES cells	XY	-	-	-	Blastocyst	Bradley et al., 2014	GENEA025	450K	GSE31848	GSM867946	Nazor et al., 2012	SIVF025	D
ES-SIVF043_P12	12	ES cells	XY	-	-	-	Blastocyst	Dumevska et al., 2016	Genea043	450K	GSE31848	GSM867943	Nazor et al., 2012	SIVF043	D
ES-SIVF044_P13	13	ES cells	XY	-	-	-	Blastocyst	Genea Biocells, Ltd	GENEA044	450K	GSE31848	GSM867944	Nazor et al., 2012	SIVF044	D
ES-SIVF050_P9	9	ES cells	XY	-	-	-	Blastocyst	Dumevska et al., 2016	Genea050	450K	GSE31848	GSM867942	Nazor et al., 2012	SIVF050	D
ES-WA07_P35	35	ES cells	XX	-	-	-	Blastocyst	Thomson et al., 1998	H7	450K	GSE31848	GSM867952	Nazor et al., 2012	WA07	D
ES-WA09_P39	39	ES cells	XX	-	-	-	Blastocyst	Thomson et al., 1998	H9	450K	GSE31848	GSM867936	Nazor et al., 2012	WA09	D
iPS-Episomal-414C2-iPS_P23	23	iPS cells	XX	Episomal	pCXLE	O-shp53, SK, UL	Dermal fibroblast	Okita et al., 2011	414C-2	450K	GSE31848	GSM867990	Nazor et al., 2012	iPS414C.2	A
iPS-Episomal-Edom-iPS-01_P30	30	iPS cells	XX	Episomal	pCXLE	O-shp53, SK, UL	Menstrual blood	Nishino et al., 2018	Episomal-iPS-Edom-iPS-01_P30	450K	GSE73938	GSM1906538	Nishino et al., 2018	Episomal-iPS-Edom-iPS-01_P30	A
iPS-Episomal-Edom-iPS-08_P30	30	iPS cells	XX	Episomal	pCXLE	O-shp53, SK, UL	Menstrual blood	Nishino et al., 2018	Episomal-iPS-Edom-iPS-08_P30	450K	GSE73938	GSM1906539	Nishino et al., 2018	Episomal-iPS-Edom-iPS-08_P30	A
iPS-Episomal-Edom-iPS-09_P30	30	iPS cells	XX	Episomal	pCXLE	O-shp53, SK, UL	Menstrual blood	Nishino et al., 2018	Episomal-iPS-Edom-iPS-09_P30	450K	GSE73938	GSM1906540	Nishino et al., 2018	Episomal-iPS-Edom-iPS-09_P30	A
iPS-Lenti-ChondiPS2_P9	9	iPS cells	XY	Lenti	pLenti-Smart	O, S, K ,M	Chondrocyte	Nazor et al., 2012	ChondiPS2	450K	GSE31848	GSM867993	Nazor et al., 2012	ChondiPS2	A
iPS-Lenti-ChondiPS3_P9	9	iPS cells	XY	Lenti	pLenti-Smart	O, S, K ,M	Chondrocyte	Nazor et al., 2012	ChondiPS3	450K	GSE31848	GSM867995	Nazor et al., 2012	ChondiPS3	A
iPS-Retro-201B7-iPS_P31	31	iPS cells	XX	Retro	pMX	O, S, K ,M	Dermal fibroblast	Takahashi et al., 2007	201B7	450K	GSE31848	GSM867991	Nazor et al., 2012	iPS201B7	A
iPS-Retro-AM-iPS-03_P21	21	iPS cells	XX	Retro	pMX	O, S, K ,M	amnion	Nishino et al., 2010	AM-iPS-3	450K	GSE73938	GSM1906521	in this study	-	A
iPS-Retro-AM-iPS-08_P29	29	iPS cells	XX	Retro	pMX	O, S, K ,M	amnion	Nishino et al., 2010	AM-iPS-8	450K	GSE73938	GSM1906522	in this study	-	A
iPS-Retro-AM-iPS-13_P5	5	iPS cells	XX	Retro	pMX	O, S, K ,M	amnion	Nishino et al., 2011	AM-iPS-13	450K	GSE73938	GSM1906523	in this study	-	A
iPS-Retro-AM-iPS-20_P10	10	iPS cells	XX	Retro	pMX	O, S, K ,M	amnion	Nishino et al., 2011	AM-iPS-20	450K	GSE73938	GSM1906524	in this study	-	A
iPS-Retro-ChondiPS1_P9	9	iPS cells	XY	Retro	pMX	O, S, K ,M	Chondrocyte	Nazor et al., 2012	ChondiPS1	450K	GSE31848	GSM867994	Nazor et al., 2012	ChondiPS1	B
iPS-Retro-Edom-iPS-01_P23	23	iPS cells	XX	Retro	pMX	O, S, K ,M	Menstrual blood	Nishino et al., 2011	Edom-iPS-1	450K	GSE73938	GSM1906529	Nishino et al., 2018	Retro-iPS-Edom-iPS-01_P23	B
iPS-Retro-Edom-iPS-02_P31	31	iPS cells	XX	Retro	pMX	O, S, K ,M	Menstrual blood	Nishino et al., 2011	Edom-iPS-2	450K	GSE73938	GSM1906530	Nishino et al., 2018	Retro-iPS-Edom-iPS-02_P31	B
iPS-Retro-Edom-iPS-03_P29	29	iPS cells	XX	Retro	pMX	O, S, K ,M	Menstrual blood	Nishino et al., 2011	Edom-iPS-3	450K	GSE73938	GSM1906531	Nishino et al., 2018	Retro-iPS-Edom-iPS-03_P29	B
iPS-Retro-HDF51-iPS-01_P25	25	iPS cells	XX	Retro	pMX	O, S, K ,M	Dermal fibroblast	Laurent et al. 2011	HDF51IPS1	450K	GSE31848	GSM867968	Nazor et al., 2012	HDF51IPS1	B
iPS-Retro-HDF51-iPS-02_P34	34	iPS cells	XX	Retro	pMX	O, S, K ,M	Dermal fibroblast	Laurent et al. 2011	HDF51IPS2	450K	GSE31848	GSM867970	Nazor et al., 2012	HDF51IPS2	B
iPS-Retro-HDF51-iPS-03_P34	34	iPS cells	XX	Retro	pMX	O, S, K ,M	Dermal fibroblast	Laurent et al. 2011	HDF51IPS3	450K	GSE31848	GSM867972	Nazor et al., 2012	HDF51IPS3	B
iPS-Retro-HDF51-iPS-05_P34	34	iPS cells	XX	Retro	pMX	O, S, K ,M	Dermal fibroblast	Laurent et al. 2011	HDF51IPS5	450K	GSE31848	GSM867974	Nazor et al., 2012	HDF51IPS5	B
iPS-Retro-HDF51-iPS-06_P33	33	iPS cells	XX	Retro	pMX	O, S, K ,M	Dermal fibroblast	Laurent et al. 2011	HDF51IPS6	450K	GSE31848	GSM867976	Nazor et al., 2012	HDF51IPS6	B
iPS-Retro-HDF51-iPS-07_P33	33	iPS cells	XX	Retro	pMX	O, S, K ,M	Dermal fibroblast	Laurent et al. 2011	HDF51IPS7	450K	GSE31848	GSM867977	Nazor et al., 2012	HDF51IPS7	B
iPS-Retro-HDF51-iPS-09_P33	33	iPS cells	XX	Retro	pMX	O, S, K ,M	Dermal fibroblast	Laurent et al. 2011	HDF51IPS9	450K	GSE31848	GSM867979	Nazor et al., 2012	HDF51IPS9	B
iPS-Retro-HDF51-iPS-10_P37	37	iPS cells	XX	Retro	pMX	O, S, K ,M	Dermal fibroblast	Laurent et al. 2011	HDF51IPS10	450K	GSE31848	GSM867981	Nazor et al., 2012	HDF51IPS10	C
iPS-Retro-HDF51-iPS-11_P33	33	iPS cells	XX	Retro	pMX	O, S, K ,M	Dermal fibroblast	Laurent et al. 2011	HDF51IPS11	450K	GSE31848	GSM867982	Nazor et al., 2012	HDF51IPS11	C
iPS-Retro-HDF51-iPS-12_P33	33	iPS cells	XX	Retro	pMX	O, S, K ,M	Dermal fibroblast	Laurent et al. 2011	HDF51IPS12	450K	GSE31848	GSM867985	Nazor et al., 2012	HDF51IPS12	C
iPS-Retro-MRC-iPS-11_P4	4	iPS cells	XY	Retro	pMX	O, S, K ,M	Fetal lung fibroblast	Nishino et al., 2010	MRC-iPS-11	450K	GSE141521	GSM4205547	in this study	-	C
iPS-Retro-MRC-iPS-19_P4	4	iPS cells	XY	Retro	pMX	O, S, K ,M	Fetal lung fibroblast	Nishino et al., 2010	MRC-iPS-19	450K	GSE141521	GSM4205548	in this study	-	C
iPS-Retro-MRC-iPS-25_P30	30	iPS cells	XY	Retro	pMX	O, S, K ,M	Fetal lung fibroblast	Nishino et al., 2011	MRC-iPS-25	450K	GSE99716	GSM2650819	Takasawa et al., 2018	MRC-iPS-25_P30	C
iPS-Retro-MRC-iPS-40_P30	30	iPS cells	XY	Retro	pMX	O, S, K ,M	Fetal lung fibroblast	in this study	-	450K	GSE141521	GSM4205549	in this study	-	C
iPS-Retro-PAE-iPS-01_P31	31	iPS cells	XY	Retro	pMX	O, S, K ,M	placental artery endothelium	Nishino et al., 2011	PAE-iPS-1	450K	GSE99716	GSM2650821	Takasawa et al., 2018	PAE-iPS-01_P31	C
iPS-Retro-PAE-iPS-04_P31	31	iPS cells	XY	Retro	pMX	O, S, K ,M	placental artery endothelium	Nishino et al., 2011	PAE-iPS-4	450K	GSE141521	GSM4205550	in this study	-	C
iPS-Retro-PAE-iPS-05_P31	31	iPS cells	XY	Retro	pMX	O, S, K ,M	placental artery endothelium	Nishino et al., 2011	PAE-iPS-5	450K	GSE141521	GSM4205551	in this study	-	C
iPS-Retro-PAE-iPS-11_P30	30	iPS cells	XY	Retro	pMX	O, S, K ,M	placental artery endothelium	Nishino et al., 2011	PAE-iPS-11	450K	GSE141521	GSM4205552	in this study	-	C
iPS-Retro-UtE-iPS-04_P30	30	iPS cells	XX	Retro	pMX	O, S, K ,M	Endometrium	Nishino et al., 2011	UtE-iPS-4	450K	GSE73938	GSM1906525	Nishino et al., 2018	Retro-iPS-UtE-iPS-04_P30	D
iPS-Retro-UtE-iPS-06_P30	30	iPS cells	XX	Retro	pMX	O, S, K ,M	Endometrium	Nishino et al., 2011	UtE-iPS-6	450K	GSE73938	GSM1906526	Nishino et al., 2018	Retro-iPS-UtE-iPS-06_P30	D
iPS-Retro-UtE-iPS-07_P31	31	iPS cells	XX	Retro	pMX	O, S, K ,M	Endometrium	Nishino et al., 2011	UtE-iPS-7	450K	GSE73938	GSM1906527	Nishino et al., 2018	Retro-iPS-UtE-iPS-07_P31	D
iPS-Retro-UtE-iPS-11_P31	31	iPS cells	XX	Retro	pMX	O, S, K ,M	Endometrium	Nishino et al., 2011	UtE-iPS-11	450K	GSE73938	GSM1906528	Nishino et al., 2018	Retro-iPS-UtE-iPS-11_P31	D
iPS-Sendai-Edom-iPS-05_P30	30	iPS cells	XX	Sendai	SeVdp	O-S-K-M	Menstrual blood	Nishino et al., 2018	Sendai-iPS-Edom-iPS-05_P30	450K	GSE73938	GSM1906533	Nishino et al., 2018	Sendai-iPS-Edom-iPS-05_P30	D
iPS-Sendai-Edom-iPS-23_P30	30	iPS cells	XX	Sendai	SeVdp	O-S-K-M	Menstrual blood	Nishino et al., 2018	Sendai-iPS-Edom-iPS-23_P30	450K	GSE73938	GSM1906532	Nishino et al., 2018	Sendai-iPS-Edom-iPS-23_P30	D
iPS-Sendai-Edom-iPS-30_P30	30	iPS cells	XX	Sendai	SeVdp	O-S-K-M	Menstrual blood	Nishino et al., 2018	Sendai-iPS-Edom-iPS-30_P30	450K	GSE73938	GSM1906534	Nishino et al., 2018	Sendai-iPS-Edom-iPS-30_P30	D
iPS-Sendai-Edom-iPS-31_P30	30	iPS cells	XX	Sendai	SeVdp	O-S-K-M	Menstrual blood	Nishino et al., 2018	Sendai-iPS-Edom-iPS-31_P30	450K	GSE73938	GSM1906537	Nishino et al., 2018	Sendai-iPS-Edom-iPS-31_P30	D
iPS-Sendai-Edom-iPS-35_P30	30	iPS cells	XX	Sendai	SeVdp	O-S-K-M	Menstrual blood	Nishino et al., 2018	Sendai-iPS-Edom-iPS-35_P30	450K	GSE73938	GSM1906535	Nishino et al., 2018	Sendai-iPS-Edom-iPS-35_P30	D
iPS-Sendai-Edom-iPS-39_P30	30	iPS cells	XX	Sendai	SeVdp	O-S-K-M	Menstrual blood	Nishino et al., 2018	Sendai-iPS-Edom-iPS-39_P30	450K	GSE73938	GSM1906536	Nishino et al., 2018	Sendai-iPS-Edom-iPS-39_P30	D
EC-1777N-Rpmet	-	EC cells	XY	-	-	-	-	Bronson et al. 1983	1777N-Rpmet	EPIC	GSE141521	GSM4205556	in this study	-	A
EC-NCCIT-A3	-	EC cells	XY	-	-	-	-	Bronson et al. 1983	NCCIT-A3	EPIC	GSE141521	GSM4205557	in this study	-	A
EC-NCR-G2	-	EC cells	XY	-	-	-	-	Hata et al., 1992	NCR-G2	450K	GSE141521	GSM4205553	in this study	-	B
EC-NCR-G3	-	EC cells	XY	-	-	-	-	Hata et al., 1993	NCR-G3	450K	GSE141521	GSM4205554	in this study	-	B
EC-NCR-G4	-	EC cells	XY	-	-	-	-	Hata et al., 1994	NCR-G4	450K	GSE141521	GSM4205555	in this study	-	C
EC-NEC14	-	EC cells	XY	-	-	-	-	Bronson et al. 1983	NEC14	EPIC	GSE141521	GSM4205558	in this study	-	C
EC-NEC8	-	EC cells	XY	-	-	-	-	Bronson et al. 1983	NEC8	EPIC	GSE141521	GSM4205559	in this study	-	D
EC-NTERA-2-cloneD1	-	EC cells	XY	-	-	-	-	Bronson et al. 1983	NTERA-2-cloneD1	EPIC	GSE141521	GSM4205560	in this study	-	D
EC-PA-1	-	EC cells	XX	-	-	-	-	Bronson et al. 1983	PA-1	EPIC	GSE141521	GSM4205561	in this study	-	D
Primary-AM936EP_P12	12	Primary cells	XX	-	-	-	amnion	Nagata et al., 2009	AM936EP	450K	GSE73938	GSM1906541	in this study	-	A
Primary-CCD1079SK	-	Primary cells	XY	-	-	-	Foreskin fibroblast	ATCC	CCD-1079Sk	450K	GSE31848	GSM868007	Nazor et al., 2012	CCD1079SK	A
Primary-Chond1	-	Primary cells	XY	-	-	-	Chondrocyte	Nazor et al., 2012	Chond1	450K	GSE31848	GSM868028	Nazor et al., 2012	Chond1	A
Primary-Edom22_P5	5	Primary cells	XX	-	-	-	Menstrual blood	Cui et al., 2007	Edom22	450K	GSE73938	GSM1906542	Nishino et al., 2018	Primary-Edom22_P5	A
Primary-HBdSMC265	-	Primary cells	XY	-	-	-	Bladder smooth muscle	ScienCell Research Laboratories	HBdSMC	450K	GSE31848	GSM868021	Nazor et al., 2012	HBdSMC265	A
Primary-HBVSMC266	-	Primary cells	XY	-	-	-	Brain vascular smooth muscle	ScienCell Research Laboratories	HBVSMC	450K	GSE31848	GSM868012	Nazor et al., 2012	HBVSMC266	A
Primary-HCF1	-	Primary cells	XY	-	-	-	Cardiac fibroblasts	ScienCell Research Laboratories	HCF	450K	GSE31848	GSM868023	Nazor et al., 2012	HCF1	B
Primary-HCFaa1	-	Primary cells	XY	-	-	-	Cardiac fibroblasts - Adult atrial	ScienCell Research Laboratories	HCF-aa	450K	GSE31848	GSM868024	Nazor et al., 2012	HCFaa1	B
Primary-HDF258	-	Primary cells	XX	-	-	-	Dermal fibroblast - Fetal	ScienCell Research Laboratories	HDF-f	450K	GSE31848	GSM868013	Nazor et al., 2012	HDF258	B
Primary-HDF259	-	Primary cells	XX	-	-	-	Dermal fibroblast - Adult	ScienCell Research Laboratories	HDF-a	450K	GSE31848	GSM868014	Nazor et al., 2012	HDF259	B
Primary-HDF51	-	Primary cells	XX	-	-	-	Dermal fibroblast	The Scripps Research Institute	HDF51	450K	GSE31848	GSM868010	Nazor et al., 2012	HDF51	B
Primary-HESMC267	-	Primary cells	XY	-	-	-	Esophageal smooth muscle	ScienCell Research Laboratories	HEsSMC	450K	GSE31848	GSM868016	Nazor et al., 2012	HESMC267	B
Primary-HIBEpiC254	-	Primary cells	XY	-	-	-	Intrahepatic biliary epithelium	ScienCell Research Laboratories	HIBEpiC	450K	GSE31848	GSM868022	Nazor et al., 2012	HIBEpiC254	C
Primary-HPAv263	-	Primary cells	XX	-	-	-	Preadipocytes - viscera	ScienCell Research Laboratories	HPA-v	450K	GSE31848	GSM868025	Nazor et al., 2012	HPAv263	C
Primary-HPLF260	-	Primary cells	XY	-	-	-	Periodontal ligament fibroblast	ScienCell Research Laboratories	HPLF	450K	GSE31848	GSM868015	Nazor et al., 2012	HPLF260	C
Primary-HRCEpiC255	-	Primary cells	XY	-	-	-	Renal cortical epithelium	ScienCell Research Laboratories	HRCEpiC	450K	GSE31848	GSM868019	Nazor et al., 2012	HRCEpiC255	C
Primary-HREpiC256	-	Primary cells	XY	-	-	-	Renal epithelium	ScienCell Research Laboratories	HREpiC	450K	GSE31848	GSM868020	Nazor et al., 2012	HREpiC256	C
Primary-HRPTEpiC257	-	Primary cells	XY	-	-	-	Renal proximal tubular epithelium	ScienCell Research Laboratories	HRPTEpiC	450K	GSE31848	GSM868018	Nazor et al., 2012	HRPTEpiC257	C
Primary-HSkMC268	-	Primary cells	XX	-	-	-	Skeletal muscle	ScienCell Research Laboratories	HSkMC	450K	GSE31848	GSM868017	Nazor et al., 2012	HSkMC268	D
Primary-IMR90	-	Primary cells	XX	-	-	-	Lung fibroblast	Nichols et al., 1977	IMR-90	450K	GSE31848	GSM868008	Nazor et al., 2012	IMR90	D
Primary-KDIB2	-	Primary cells	XY	-	-	-	Keratinocyte	Salk institute	-	450K	GSE31848	GSM868026	Nazor et al., 2012	KDIB2	D
Primary-KERA1	-	Primary cells	XY	-	-	-	Keratinocyte	Salk institute	-	450K	GSE31848	GSM868009	Nazor et al., 2012	KERA1	D
Primary-MRC5	-	Primary cells	XY	-	-	-	Fetal lung fibroblast	Jacobs et al., 1970	MRC5	450K	GSE99716	GSM2650818	Takasawa et al., 2018	MRC5	D
Primary-PAE551_P13	13	Primary cells	XY	-	-	-	placental artery endothelium	Nishino et al., 2010	PAE551	450K	GSE99716	GSM2650820	Takasawa et al., 2018	PAE551_P13	D
Primary-UtE1104_P11	11	Primary cells	XX	-	-	-	Endometrium	Nishino et al., 2010	UtE1104	450K	GSE73938	GSM1906543	Nishino et al., 2018	Primary-UtE1104_P11	D
References
Akutsu, H., et al. (2015). Xenogeneic-free defined conditions for derivation and expansion of human embryonic stem cells with mesenchymal stem cells. Regenerative Therapy 1. 18-29.
Bradley, C. K., Chami, O., Peura, T. T., Bosman, A., Dumevska, B., Schmidt, U., and Stojanov, T. (2010). Derivation of three new human embryonic stem cell lines. In Vitro Cell Dev Biol Anim 46. 294-299.
Bradley, C. K., Peura, T., Dumevska, B., Jovasevic, A., Chami, O., Schmidt, U., Jansen, R. P., and Stojanov, T. (2014). Cell lines from morphologically abnormal discarded IVF embryos are typically euploid and unaccompanied by intrachromosomal aberrations. Reprod Biomed Online 28. 780-788.
Bronson, D. L., Andrews, P. W., Vessella, R. L., and Fraley, E. E. (1983). In vitro differentiation of human embryonal carcinoma cells. In: Teratocarcinoma Stem Cells. Cold Spring Harbour Conferences on Cell Proliferation Vol. 10 (LM Silver, GR Martin, S Strickland, eds.). 597-605.
Cowan, C. A., et al. (2004). Derivation of embryonic stem-cell lines from human blastocysts. N Engl J Med 350. 1353-1356.
Cui, C. H., Uyama, T., Miyado, K., Terai, M., Kyo, S., Kiyono, T., and Umezawa, A. (2007). Menstrual blood-derived cells confer human dystrophin expression in the murine model of Duchenne muscular dystrophy via cell fusion and myogenic transdifferentiation. Mol Biol Cell 18. 1586-1594.
Dumevska, B., Chami, O., Main, H., McKernan, R., Goel, D., and Schmidt, U. (2016). Derivation of FSHD1 affected human embryonic stem cell line Genea050. Stem Cell Res 16. 503-506.
Dumevska, B., Chami, O., McKernan, R., Goel, D., and Schmidt, U. (2016). Derivation of Genea043 human embryonic stem cell line. Stem Cell Res 16. 152-154.
Hata, J., et al. (1992). Differentiation of human germ cell tumor cells in vivo and in vitro. Acta Histochemica et Cytochemica 25. 563-576.
Harness, J. V., et al. (2011). Equivalence of conventionally-derived and parthenote-derived human embryonic stem cells. PLoS One 6. e14499.
Hirst, M., et al. (2007). LongSAGE profiling of nine human embryonic stem cell lines. Genome Biol 8. R113.
International Stem Cell, I., et al. (2007). Characterization of human embryonic stem cell lines by the International Stem Cell Initiative. Nat Biotechnol 25. 803-816.
Jacobs, J. P., Jones, C. M., and Baille, J. P. (1970). Characteristics of a human diploid cell designated MRC-5. Nature 227. 168-170.
Kim, S. E., Kim, B. K., Gil, J. E., Kim, S. K., and Kim, J. H. (2007). Comparative analysis of the developmental competence of three human embryonic stem cell lines in vitro. Mol Cells 23. 49-56.
Laurent, L. C., et al. (2010). Restricted ethnic diversity in human embryonic stem cell lines. Nat Methods 7. 6-7.
Laurent, L. C., et al. (2011). Dynamic changes in the copy number of pluripotency and cell proliferation genes in human ESCs and iPSCs during reprogramming and time in culture. Cell Stem Cell 8. 106-118.
Merkle, F. T., et al. (2017). Human pluripotent stem cells recurrently acquire and expand dominant negative P53 mutations. Nature 545. 229-233.
Mikkola, M., et al. (2006). Distinct differentiation characteristics of individual human embryonic stem cell lines. BMC Dev Biol 6. 40.
Nagata, S., et al. (2009). Efficient reprogramming of human and mouse primary extra-embryonic cells to pluripotent stem cells. Genes Cells 14. 1395-1404.
Nazor, K. L., et al. (2012). Recurrent variations in DNA methylation in human pluripotent stem cells and their differentiated derivatives. Cell Stem Cell 10. 620-634.
Nichols, W. W., Murphy, D. G., Cristofalo, V. J., Toji, L. H., Greene, A. E., and Dwight, S. A. (1977). Characterization of a new human diploid cell strain, IMR-90. Science 196. 60-63.
Nishino, K., et al. (2018). Epigenetic-scale comparison of human iPSCs generated by retrovirus, Sendai virus or episomal vectors. Regen Ther 9. 71-78.
Nishino, K., Toyoda, M., Yamazaki-Inoue, M., Fukawatase, Y., Chikazawa, E., Sakaguchi, H., Akutsu, H., and Umezawa, A. (2011). DNA methylation dynamics in human induced pluripotent stem cells over time. PLoS Genet 7. e1002085.
Nishino, K., et al. (2010). Defining hypo-methylated regions of stem cell-specific promoters in human iPS cells derived from extra-embryonic amnions and lung fibroblasts. PLoS One 5. e13017.
Reubinoff, B. E., Pera, M. F., Fong, C. Y., Trounson, A., and Bongso, A. (2000). Embryonic stem cell lines from human blastocysts: somatic differentiation in vitro. Nat Biotechnol 18. 399-404.
Takahashi, K., Tanabe, K., Ohnuki, M., Narita, M., Ichisaka, T., Tomoda, K., and Yamanaka, S. (2007). Induction of pluripotent stem cells from adult human fibroblasts by defined factors. Cell 131. 861-872.
Takasawa, K., Arai, Y., Yamazaki-Inoue, M., Toyoda, M., Akutsu, H., Umezawa, A., and Nishino, K. (2018). DNA hypermethylation enhanced telomerase reverse transcriptase expression in human-induced pluripotent stem cells. Hum Cell 31. 78-86.
Thomson, J. A., Itskovitz-Eldor, J., Shapiro, S. S., Waknitz, M. A., Swiergiel, J. J., Marshall, V. S., and Jones, J. M. (1998). Embryonic stem cell lines derived from human blastocysts. Science 282. 1145-1147.
