# Supplementary material for: Identification of an epigenetic signature in human induced pluripotent stem cells using a linear machine learning model
Source: Hum Cell. 2020 Oct 12;34(1):99–110. doi: 10.1007/s13577-020-00446-3 (PMC7788050; doi:10.1007/s13577-020-00446-3)
Supplement: Supplementary file 4 — Supplementary file4 (XLSX 26 kb) [file 13577_2020_446_MOESM4_ESM.xlsx]

## Sheet: Sheet1
Supplemental Table 3. List of the common high weight sites
iPSC Pos-ESC Neg
		Average Weight		Average beta-value		SD beta-value
No.	TargetID	iPSCs	ESCs	iPSCs	ESCs	iPSCs	ESCs	UCSC_REFGENE_NAME	CHR	UCSC_RefGene_Group	Relation_to_UCSC_CpG_Island
1	cg23632875	0.0031902	-0.00255533	0.598773	0.0397122	0.372245	0.0936653	TCERG1L	10	TSS1500	Island
2	cg03109827	0.00315114	-0.00256009	0.594764	0.0421077	0.383045	0.0762443	TCERG1L	10	TSS1500	Island
3	cg25975712	0.00309443	-0.00250703	0.478743	0.0576768	0.421497	0.080317	FAM19A5;FAM19A5	22	Body;TSS1500	Island
4	cg07934812	0.00302589	-0.00235202	0.65305	0.120639	0.352292	0.102698	TCERG1L	10	Body	N_Shore
5	cg03530754	0.00295892	-0.00231471	0.53343	0.0481497	0.363619	0.0171215	TMEM132C	12	TSS1500	Island
6	cg04304705	0.00295022	-0.00255775	0.477542	0.0711316	0.418459	0.0581847	FAM19A5	22	TSS1500	Island
7	cg12868067	0.00292169	-0.00226101	0.554711	0.0730326	0.357314	0.0270159	TMEM132C	12	Body	Island
8	cg11352418	0.00278202	-0.00236032	0.489553	0.0913347	0.374713	0.0395303	FAM19A5	22	Body	Island
9	cg01414268	0.00277629	-0.00227632	0.599794	0.187248	0.32514	0.205101	-	8	-	Island
10	cg23294090	0.00274093	-0.00203221	0.559515	0.122091	0.362257	0.227853	FAM135B	8	TSS1500	Island
11	cg22643811	0.00268324	-0.00227687	0.410811	0.0457557	0.374247	0.0282069	FAM19A5	22	1stExon	Island
12	cg27652464	0.00250105	-0.00209103	0.43448	0.0762591	0.350661	0.0396526	FAM19A5	22	Body	Island
13	cg03943081	0.00248017	-0.00200625	0.542176	0.101696	0.308713	0.057126	TCERG1L	10	TSS1500	Island
14	cg06273376	0.0024544	-0.00200555	0.413246	0.071218	0.339105	0.0602564	FAM19A5;FAM19A5	22	Body;1stExon	Island
15	cg06212175	0.00243562	-0.00202146	0.497468	0.0959439	0.302003	0.0404789	A2BP1;A2BP1;A2BP1	16	Body;Body;Body	-
16	cg10175795	0.00241787	-0.00208257	0.604083	0.153035	0.330704	0.0816526	TCERG1L	10	Body	Island
17	cg13900773	0.00241041	-0.00139649	0.907329	0.476232	0.136582	0.371602	PIWIL1	12	5'UTR	Island
18	cg06383163	0.00237315	-0.00188698	0.539688	0.155552	0.324057	0.210489	FAM135B	8	TSS200	Island
19	cg11877129	0.0023708	-0.00185401	0.470329	0.0802611	0.317034	0.0196246	TMEM132C	12	Body	Island
20	cg07959070	0.00235912	-0.00201763	0.485554	0.150431	0.270991	0.119141	C22orf34	22	Body	Island
21	cg13824555	0.00233804	-0.00181626	0.446153	0.0737954	0.330017	0.0184069	TMEM132C	12	Body	Island
22	cg02895639	0.0023358	-0.00166118	0.713983	0.372699	0.210356	0.0814084	FAM19A5;FAM19A5	22	Body;TSS1500	Island
23	cg06010032	0.00229743	-0.00174599	0.632802	0.248482	0.281794	0.166558	FAM135B	8	5'UTR	Island
24	cg14397318	0.00228198	-0.00175379	0.448296	0.0866232	0.330385	0.0648241	-	12	-	-
25	cg19030607	0.00225898	-0.00185672	0.407141	0.103785	0.323591	0.0336866	FAM19A5	22	1stExon	Island
26	cg00444884	0.00223741	-0.00190583	0.444481	0.115376	0.310778	0.0493128	FAM19A5	22	Body	Island
27	cg22623223	0.00221115	-0.00170244	0.511441	0.162898	0.358386	0.217776	PTPRN2;PTPRN2;PTPRN2	7	Body;Body;Body	Island
28	cg16682329	0.00220445	-0.00173743	0.465813	0.117006	0.311439	0.149542	COL22A1	8	TSS200	-
29	cg13868165	0.00220412	-0.00170308	0.387773	0.0954729	0.288935	0.0378645	FAM19A5	22	Body	S_Shore
30	cg23936463	0.00216801	-0.00161845	0.496995	0.204698	0.282563	0.0506164	FAM19A5	22	TSS1500	Island
31	cg00481629	0.00216444	-0.00174792	0.531471	0.207506	0.263893	0.0668274	FAM19A5;FAM19A5	22	Body;Body	Island
32	cg26585560	0.00212242	-0.0015956	0.503134	0.158704	0.276972	0.166214	FAM135B	8	TSS1500	Island
33	cg03072621	0.00210617	-0.00177768	0.455838	0.0486213	0.366913	0.0193582	A2BP1;A2BP1;A2BP1;A2BP1	16	5'UTR;1stExon;1stExon;5'UTR	Island
34	cg14885748	0.00209787	-0.00190069	0.438435	0.0550433	0.384502	0.0961272	-	12	-	Island
35	cg12304113	0.00208452	-0.00165099	0.458043	0.101143	0.334493	0.169596	COL22A1;COL22A1	8	5'UTR;1stExon	-
36	cg17807479	0.00208178	-0.00181283	0.42992	0.0985	0.272174	0.0737116	SHISA6	17	1stExon	Island
37	cg09229918	0.00207008	-0.00146673	0.62694	0.254571	0.217129	0.261622	SYNGR3	16	Body	Island
38	cg12122146	0.00206945	-0.00175338	0.41587	0.0720833	0.322407	0.0124772	TMEM132D	12	TSS200	Island
39	cg13435651	0.00205303	-0.0017711	0.457168	0.179506	0.291427	0.0696762	-	22	-	Island
40	cg20586076	0.00204945	-0.00166386	0.845371	0.42075	0.139433	0.225156	-	10	-	-
41	cg08015447	0.00204649	-0.00168016	0.480913	0.0836712	0.356264	0.0262819	A2BP1;A2BP1	16	5'UTR;5'UTR	Island
42	cg11945167	0.0020451	-0.0019868	0.523547	0.189356	0.277915	0.172376	CSMD1	8	Body	-
43	cg14001157	0.00201486	-0.0014561	0.464039	0.142412	0.309904	0.189792	PTPRN2;PTPRN2;PTPRN2	7	Body;Body;Body	Island
44	cg26162700	0.00201109	-0.00154351	0.428497	0.112758	0.259115	0.0327955	TMEM132C	12	Body	S_Shore
45	cg16407323	0.00201001	-0.00161579	0.487511	0.145439	0.299051	0.160827	COL22A1	8	TSS1500	-
46	cg08774452	0.00200124	-0.00181014	0.505887	0.128234	0.312596	0.0701035	TMEM132C	12	Body	Island
47	cg27228578	0.00199163	-0.00173051	0.335823	0.0385244	0.31742	0.0115886	DNAH9	17	1stExon	Island
48	cg21386611	0.0019882	-0.00161255	0.341777	0.0302493	0.361597	0.0143955	FZD10	12	TSS1500	Island
49	cg10938233	0.00198517	-0.00172279	0.693529	0.365669	0.170538	0.0870114	CSMD1	8	Body	-
50	cg05640128	0.00196162	-0.00195165	0.4619	0.0620787	0.32365	0.0507553	DPP6;DPP6;DPP6	7	TSS200;Body;Body	Island
51	cg05142211	0.00194867	-0.00159795	0.352266	0.00987978	0.204088	0.00417404	SOX2OT;SOX2	3	Body;1stExon	Island
52	cg24072927	0.00193786	-0.00182421	0.497956	0.134707	0.28365	0.163679	PTPRN2;PTPRN2;PTPRN2	7	Body;Body;Body	-
53	cg22813950	0.00191704	-0.00165736	0.363166	0.0366465	0.355454	0.0152565	FZD10	12	TSS1500	Island
54	cg27025995	0.00189735	-0.00144765	0.458732	0.138734	0.292715	0.1437	COL22A1	8	TSS200	-
55	cg06668555	0.00188441	-0.00149877	0.491423	0.185436	0.273515	0.166272	FAM135B	8	TSS200	Island
56	cg01798899	0.00187691	-0.00155034	0.393704	0.0653929	0.325271	0.0380683	-	12	-	-
57	cg26105214	0.00187612	-0.00142731	0.446403	0.149831	0.265151	0.212152	PTPRT;PTPRT	20	Body;Body	Island
58	cg14435498	0.00187377	-0.001592	0.852014	0.451519	0.149773	0.211941	-	10	-	-
59	cg13584272	0.0018588	-0.00135195	0.698241	0.320075	0.136407	0.189933	-	10	-	-
60	cg14419740	0.00184584	-0.00135173	0.476137	0.192765	0.301307	0.192764	PTPRN2;PTPRN2;PTPRN2	7	Body;Body;Body	Island
61	cg03396229	0.00182117	-0.00139415	0.393798	0.099963	0.249336	0.113682	COL22A1	8	TSS1500	-
62	cg15094819	0.00181102	-0.00162255	0.312102	0.0405068	0.292291	0.0188234	DNAH9	17	1stExon	Island
63	cg26320504	0.00180554	-0.00181776	0.505978	0.169225	0.279971	0.149669	PTPRN2;PTPRN2;PTPRN2	7	Body;Body;Body	-
64	cg26247525	0.00179901	-0.00156838	0.401198	0.0982475	0.314507	0.157576	KCNK9	8	Body	-
65	cg00446413	0.00179413	-0.00146136	0.447167	0.119379	0.265096	0.0808397	DPP6;DPP6	7	TSS1500;Body	Island
66	cg03403065	0.00179267	-0.00136353	0.384053	0.10799	0.334634	0.254975	PTPRT;PTPRT	20	1stExon;1stExon	Island
67	cg09194449	0.00178018	-0.00132361	0.488746	0.203838	0.266626	0.16293	PTPRN2;PTPRN2;PTPRN2	7	Body;Body;Body	Island
68	cg23347429	0.00176945	-0.00147494	0.517186	0.184272	0.266022	0.0879797	TMEM132C	12	Body	Island
69	cg19241327	0.00175952	-0.00132238	0.384832	0.103663	0.284859	0.159801	PTPRN2;PTPRN2;PTPRN2	7	Body;Body;Body	Island
70	cg27542341	0.00174315	-0.00180462	0.792169	0.467367	0.116595	0.162758	RPP25;RPP25	15	3'UTR;1stExon	N_Shore
71	cg23455837	0.00173609	-0.0017116	0.486982	0.1578	0.269548	0.157937	PTPRN2;PTPRN2;PTPRN2	7	Body;Body;Body	-
72	cg04194073	0.00173491	-0.00198986	0.349429	0.0983254	0.34317	0.158084	-	22	-	Island
73	cg11710851	0.00172083	-0.00141385	0.377814	0.0874487	0.323952	0.0287684	-	12	-	-
74	cg20739526	0.00171985	-0.00122804	0.580135	0.25332	0.298234	0.266325	DPP6;DPP6;DPP6	7	Body;Body;Body	Island
75	cg13234863	0.00170963	-0.00153111	0.371269	0.0866934	0.298877	0.0179643	TMEM132D	12	TSS1500	Island
76	cg02681173	0.00170398	-0.00146408	0.318894	0.0427667	0.335381	0.0159536	LOC100190940	12	TSS1500	Island
77	cg09159022	0.00168793	-0.00189124	0.355908	0.0603374	0.305523	0.0150719	CSMD1	8	Body	Island
78	cg08545287	0.00168287	-0.00146959	0.403318	0.0779361	0.288423	0.0207511	A2BP1;A2BP1	16	TSS200;TSS200	Island
79	cg23266743	0.00167381	-0.00139224	0.362193	0.0877746	0.262025	0.0153883	TMEM132D;TMEM132D	12	1stExon;5'UTR	Island
80	cg00239915	0.00167228	-0.00151472	0.601565	0.293547	0.24468	0.177216	PTPRN2;PTPRN2;PTPRN2	7	Body;Body;Body	-
81	cg03469054	0.00165922	-0.00148504	0.327342	0.0425285	0.285531	0.0182163	TMEM132D	12	1stExon	Island
82	cg11552694	0.00165858	-0.001361	0.325907	0.0344857	0.328673	0.0181292	IRX2;IRX2;C5orf38	5	TSS1500;TSS1500;TSS200	Island
83	cg23818621	0.00165697	-0.00171854	0.341934	0.0531213	0.287435	0.0130641	CSMD1	8	Body	Island
84	cg01329577	0.0016532	-0.00117024	0.541726	0.270755	0.211389	0.1374	PTPRN2;PTPRN2;PTPRN2	7	Body;Body;Body	S_Shelf
85	cg12157344	0.00164938	-0.00147785	0.432064	0.136164	0.234008	0.0770214	GLT1D1	12	Body	-
86	cg13168820	0.00163345	-0.00126359	0.389271	0.136532	0.272175	0.213688	PTPRT;PTPRT	20	1stExon;1stExon	Island
87	cg04663870	0.00161761	-0.00150907	0.354484	0.0864404	0.24101	0.0215922	CSMD1	8	Body	Island
88	cg02630677	0.00161221	-0.00233769	0.510457	0.17746	0.289507	0.1093	CSMD1	8	Body	-
89	cg10290764	0.00160804	-0.0015159	0.30556	0.0496008	0.266612	0.00980709	CSMD1	8	Body	Island
90	cg15908006	0.00160568	-0.0016253	0.344814	0.0660412	0.259487	0.0135903	CSMD1	8	Body	Island
91	cg23357198	0.00160188	-0.00126149	0.427946	0.164476	0.260163	0.202959	PTPRT;PTPRT	20	Body;Body	Island
92	cg20842326	0.00159227	-0.00137514	0.410368	0.137068	0.288651	0.164805	PTPRN2;PTPRN2;PTPRN2	7	Body;Body;Body	Island
93	cg05124021	0.00158102	-0.00113144	0.715946	0.44869	0.185263	0.141366	PTPRN2;PTPRN2;PTPRN2	7	Body;Body;Body	S_Shore
94	cg24647724	0.00156892	-0.00137585	0.329705	0.0895263	0.282492	0.0108775	DNAH9	17	Body	Island
95	cg16415870	0.00156196	-0.00142258	0.430964	0.126596	0.310864	0.040855	GRM7;GRM7	3	Body;Body	Island
96	cg17537177	0.00155368	-0.00131311	0.343765	0.0811505	0.279719	0.0170198	FZD10	12	TSS1500	Island
97	cg17953577	0.00155194	-0.00132592	0.275549	0.0472156	0.271271	0.0144383	DNAH9	17	TSS1500	N_Shore
98	cg15572489	0.00154605	-0.00143403	0.453766	0.175676	0.261651	0.158372	PTPRN2;PTPRN2;PTPRN2	7	Body;Body;Body	Island
99	cg04059568	0.00154476	-0.00129431	0.423917	0.168973	0.281947	0.173781	PTPRN2;PTPRN2;PTPRN2	7	Body;Body;Body	Island
100	cg23357250	0.00154063	-0.00131396	0.266092	0.0397011	0.262778	0.0114471	DNAH9	17	TSS1500	N_Shore
101	cg23235241	0.00153004	-0.00126796	0.321003	0.0426695	0.319132	0.011457	HS3ST4	16	Body	Island
102	cg05988988	0.00152725	-0.00130534	0.465456	0.197878	0.188235	0.235815	PFKFB3	10	Body	Island
103	cg26542218	0.00148645	-0.00125948	0.674713	0.371225	0.184216	0.216737	GLT1D1	12	Body	-
104	cg19122206	0.00148531	-0.0012937	0.696806	0.46781	0.155558	0.0669386	FAM19A5;FAM19A5	22	Body;Body	Island
105	cg11499681	0.00148301	-0.00130931	0.292176	0.0664758	0.256371	0.0165651	DNAH9	17	TSS200	Island
106	cg23054883	0.00147993	-0.00127749	0.355636	0.0985914	0.281157	0.0285551	FZD10	12	1stExon	Island
107	cg20643012	0.00147726	-0.00129845	0.281053	0.0515213	0.251888	0.0140234	DNAH9	17	TSS200	Island
108	cg24643102	0.00147603	-0.00137289	0.393884	0.107291	0.303612	0.0375657	GRM7;GRM7	3	Body;Body	N_Shore
109	cg23381749	0.00146793	-0.00129841	0.298043	0.0513579	0.299902	0.00982486	-	12	-	Island
110	cg08985785	0.00142474	-0.00128991	0.60272	0.28258	0.207583	0.140163	KCNK5	6	Body	N_Shore
111	cg17074396	0.00141823	-0.0010932	0.554863	0.270228	0.211063	0.10951	-	22	-	Island
112	cg03515663	0.00139601	-0.0012594	0.46053	0.217327	0.253254	0.163778	PTPRN2;PTPRN2;PTPRN2	7	Body;Body;Body	Island
113	cg00280858	0.00139159	-0.00133553	0.464949	0.173421	0.225239	0.13396	PTPRN2;PTPRN2;PTPRN2	7	Body;Body;Body	-
114	cg10639585	0.00137675	-0.00133326	0.382863	0.134751	0.238248	0.0306826	TMEM132D	12	Body	N_Shore
115	cg26295921	0.00130725	-0.00143596	0.470908	0.202169	0.243145	0.157969	PTPRN2;PTPRN2;PTPRN2	7	Body;Body;Body	N_Shore
116	cg11072645	0.00128609	-0.00121017	0.709683	0.468542	0.170189	0.150947	PTPRN2;PTPRN2;PTPRN2	7	Body;Body;Body	-
117	cg25174591	0.00123863	-0.0010946	0.274792	0.0825919	0.229027	0.0155659	DNAH9	17	TSS200	N_Shore
ESC Pos-iPSC Neg
		Average Weight		Average beta-value		SD beta-value
No.	TargetID	ESCs	iPSCs	ESCs	iPSCs	ESCs	iPSCs	UCSC_REFGENE_NAME	CHR	UCSC_RefGene_Group	Relation_to_UCSC_CpG_Island
1	cg14815891	-0.00233425	0.0027703	0.220834	0.619576	0.21929	0.297502	FRG1B	20	Body	Island
2	cg14222229	-0.00144025	0.00273717	0.43499	0.72615	0.312035	0.209326	-	1	-	Island
3	cg07753967	-0.00205793	0.00253867	0.228179	0.583866	0.222885	0.277091	FRG1B	20	TSS1500	Island
4	cg13529755	-0.00140637	0.00252933	0.465322	0.720312	0.300054	0.197573	-	1	-	Island
5	cg20811988	-0.00179682	0.00239665	0.325052	0.646535	0.196163	0.254362	FRG1B	20	Body	Island
6	cg13911828	-0.00152692	0.00214191	0.444342	0.676496	0.305604	0.162222	-	1	-	N_Shore
7	cg08933615	-0.00121964	0.00191861	0.391155	0.602304	0.242028	0.101995	-	1	-	Island
8	cg27587661	-0.00134643	0.00180963	0.590005	0.792487	0.268021	0.141646	-	1	-	Island
9	cg09277566	-0.0014435	0.00156716	0.607	0.802901	0.248586	0.045917	C22orf34	22	Body	-
10	cg19736968	-0.00115876	0.00148951	0.559287	0.727091	0.22346	0.115853	-	1	-	Island
11	cg11394278	-0.00114981	0.00146806	0.598032	0.77534	0.221954	0.0776959	-	22	-	S_Shelf
12	cg17862152	-0.00172744	0.00145242	0.201743	0.464377	0.167828	0.275868	PPFIA4	1	Body	Island
13	cg16542356	-0.0014525	0.00136637	0.567409	0.896053	0.354899	0.136433	C7orf50;C7orf50;C7orf50	7	Body;Body;Body	S_Shore
